# Supplementary material for: Cytotoxicity and Antibiofilm Activity of Silver-Polypropylene Nanocomposites
Source: Antibiotics (Basel). 2023 May 17;12(5):924. doi: 10.3390/antibiotics12050924 (PMC10215392; doi:10.3390/antibiotics12050924)
Supplement: Supplementary file 1 [file antibiotics-12-00924-s001.zip]

Archive with 1 entries (1 files):
- antibiotics-2329557-supplementary.pdf
